# Supplementary material for: Cryo-EM structures of human zinc transporter ZnT7 reveal the mechanism of Zn2+ uptake into the Golgi apparatus
Source: Nat Commun. 2023 Aug 8;14:4770. doi: 10.1038/s41467-023-40521-5 (PMC10409766; doi:10.1038/s41467-023-40521-5)
Supplement: Supplementary file 4 — Supplementary Data 1 [file 41467_2023_40521_MOESM4_ESM.xlsx]

## Sheet: Sheet1
Supplementary Data 1: Primers used in this work.
#	Name	Sequence (5’ – 3’)
hZnT7ΔHis-loop
1	pcDNA3.1-hZnT7ΔHis-loop-Fw	CCACAGCAGCCTGAAAGAGACAACC
2	pcDNA3.1-hZnT7ΔHis-loop-Rv	TTCAGGCTGCTGTGGCCGTGTCCAGA
hZnT7 HS1
3	pcDNA3.1-hZnT7 HS1-Seq	ATCTTCGTGTTCAAGTCTGGCGGCTCTGGCTCTTCTTCTGGATCTGGATCTGGCTCTAGCTCTAGCCTGTTCAACGGC
4	pcDNA3.1-hZnT7 HS1-Fw	AGCCTGTTCAACGGCGCTCTGGATCAGG
5	pcDNA3.1-hZnT7 HS1-Rv	CTTGAACACGAAGATGCCGATCAGGTTC
hZnT7 HS2
6	pcDNA3.1-hZnT7 HS2-Seq	TCTGGCTCTGTGGACTCTTGCTCTTCCTCTGAAGTGAAATCTGGCGCTGCCTCTAGCTCTGATTCTGCCTCTGGATCTGGATCTTTTTCTAGCTCTGATG
7	pcDNA3.1-hZnT7 HS2-Fw	TTTCTAGCTCTGATGGCCCCAGCCTGAAAGAGACAACC
8	pcDNA3.1-hZnT7 HS2-Rv	GTCCACAGAGCCAGAAGCCTGATCCAGAGCGCCGTTGA
hZnT7 HS3
9	pcDNA3.1-hZnT7 HS3-Seq	TCTGGCTCTGTGGACTCTTGCTCTTCCTCTGAAGTGAAATCTGGCGCTGCCTCTAGCTCTGATTCTGCCTCTGGATCTGGATCTTTTTCTAGCTCTGATG
10	pcDNA3.1-hZnT7 HS3-Fw	TTTCTAGCTCTGATGGCCCCAGCCTGAAAGAGACAACC
11	pcDNA3.1-hZnT7 HS3-Rv	GTCCACAGAGCCAGAAGCCTGATCCAGAGCGCCGTTGA
hZnT7 AAAA
12	pcDNA3.1-hZnT7-H70A-QuickCh-Fw	CAGCGACAGCTTCGCCATGTTCTTCGACAG
13	pcDNA3.1-hZnT7-H70A-QuickCh-Rv	CTGTCGAAGAACATGGCGAAGCTGTCGCTG
14	pcDNA3.1-hZnT7-D244A-QuickCh-Fw	CACATTCTGGCCGCTACCCTGGGCAG
15	pcDNA3.1-hZnT7-D244A-QuickCh-Rv	CTGCCCAGGGTAGCGGCCAGAATGTG
16	pcDNA3.1-hZnT7-HAD74A-Fw	TTCTTCGCCAGCACCGCCATCCTGGCC
17	pcDNA3.1-hZnT7-HAD74A-Rv	GGTGCTGGCGAAGAACATGGCGAAGCT
18	pcDNA3.1-hZnT7-H240ADA-Fw	TTCCTGGCCATTCTGGCCGCTACCCTG
19	pcDNA3.1-hZnT7-H240ADA-Rv	CAGAATGGCCAGGAACACGCCCTGCAG
