# Supplementary material for: Cryo-EM structures of human zinc transporter ZnT7 reveal the mechanism of Zn2+ uptake into the Golgi apparatus
Source: Nat Commun. 2023 Aug 8;14:4770. doi: 10.1038/s41467-023-40521-5 (PMC10409766; doi:10.1038/s41467-023-40521-5)
Supplement: Supplementary file 5 — Supplementary Data 2 [file 41467_2023_40521_MOESM5_ESM.xlsx]

## Sheet: Sheet1
Supplementary Data 2: Amino acid sequences of heavy and light chains of Fab#1 used in this work.
#	Name	Sequence (5’ – 3’)
Light chain
1	>YN7114-08 Fab light chain_amino acid sequence	DIVLTQSPASLAVSLRRRATISCRASESVDGYGHSFMHWYQQKSGQPPKLLIYRASNLESGVPARFSGSGSRTDFTLTIDPVEADDAATYYCQQSNEDPYTFGSGTKLEIKRADAAPTVSIFPPSSEQLTSGGASVVCFLNNFYPKDINVKWKIDGSERQNGVLNSWTDQDSKDSTYSMSSTLTLTKDEYERHNSYTCEATHKTSTSPIVKSFNRNEC
2	CDR-L1	RASESVDGYGHSFMH
3	CDR-L2	ASNLESG
4	CDR-L3	QQSNEDPYT
5	VL region	DIVLTQ………TKLEIK
6	CL region	RADAAPT………SFNRNEC
Heavy chain
7	>YN7114-08 Fab heavy chain_amino acid sequence	EVQLQESGPGLVAPSQSLSITCTVSGFSLTNYAVHWVRQSPGKGLEWLGVIWSNGRTDYNAAFISRLSISKDNSKSQVFFKMNSLQADDTAIYYCARKLAYEGAMDYWGQGTSVTVSSAKTTPPSVYPLAPGSAAQTNSMVTLGCLVKGYFPEPVTVTWNSGSLSSGVHTFPAVLQSDLYTLSSSVTVPSSTWPSETVTCNVAHPASSTKVDKKIVPRDCGCKPCICTVPEVSS
8	CDR-H1	NYAVH
9	CDR-H2	VIWSNGRTDYNAAFIS
10	CDR-H3	KLAYEGAMDY
11	VH region	EVQ………TSVTVSS
12	CH region	AKTTPPS………CICTVPEVSS
