# Supplementary material for: Cryo-EM structures of human zinc transporter ZnT7 reveal the mechanism of Zn2+ uptake into the Golgi apparatus
Source: Nat Commun. 2023 Aug 8;14:4770. doi: 10.1038/s41467-023-40521-5 (PMC10409766; doi:10.1038/s41467-023-40521-5)
Supplement: Supplementary file 10 — Source Data [file 41467_2023_40521_MOESM10_ESM.xlsx]

## Sheet: Fig. 7d
	WT	HS1	HS2	HS3	ΔHis-loop
Rep. 1	0.00370649	0.00261833	0.00211496	0.00093682	0.000901
Rep. 2	0.00221806	0.00243833	0.00364828	0.00115416	0.000181
Rep. 3	0.0034557	0.00268865	0.00257179	0.00108214	0.00109767
